# Supplementary material for: High-risk subtype: Clinical manifestations and molecular characteristics of submandibular gland adenoid cystic carcinoma
Source: Front Oncol. 2022 Dec 16;12:1021169. doi: 10.3389/fonc.2022.1021169 (PMC9800506; doi:10.3389/fonc.2022.1021169)
Supplement: Supplementary Table 1 — Analysis of the age distribution of patients with submandibular gland ACC in the SEER database. [file Table_1.xlsx]

## Sheet: Sheet1
		Site			P value
		Submandibular gland	Major salivary gland	Total site	X2
Age at diagnosis（Years）	<25	13(1.8%)	46(2.6%)	89(1.8)	P<0.001
	25-39	100(14%)	249(14.3%)	563(11.1%)
	40-54	219(30.8%)	529(30.4%)	1443(28.4%)
	55-69	212(29.8%)	527(30.3%)	1715(33.8%)
	>70	168(23.6%)	387(22.3%)	1267(25.0%)
Total		712	1738	5077
