# Supplementary material for: High-risk subtype: Clinical manifestations and molecular characteristics of submandibular gland adenoid cystic carcinoma
Source: Front Oncol. 2022 Dec 16;12:1021169. doi: 10.3389/fonc.2022.1021169 (PMC9800506; doi:10.3389/fonc.2022.1021169)
Supplement: Supplementary Table 2 — Overall clinical characteristics of 889 patients with submandibular/parotid glands ACC in the SEER database. [file Table_2.xlsx]

## Sheet: Sheet1
		Num(%)	OS(%)	P value
Age	<50	325(36.6%)	81.5	0.001
	≥50	564(63.4%)	72.7
Gender	Male	338(38%)	74.9	0.397
	Female	551(62%)	76.9
Race	White	670(75.4%)	76.6	0.363
	Black	92(10.3%)	69.6
	Other	119(13.4%)	75.6
	NA	8(0.9%)	100
Site	Parotid gland	477(53.7%)	75.7	0.695
	Submandibular gland	412(46.3%)	76.2
Stage	I	252(28.3)	94.0	<0.001
	II	214(24.1)	86.4
	III	175(19.7%)	78.3
	IV	248(27.9%)	46.8
T	T1	270(30.4%)	92.6	<0.001
	T2	245(27.6%)	82.4
	T3	188(21.1%)	67.0
	T4	186(20.9%)	52.2
N	N0	741(83.4%)	82.6	<0.001
	N1	77(8.7%)	58.4
	N2-N3	71(8.0%)	25.4
M	M0	831(93.5%)	79.5	<0.001
	M1	58(6.5%)	24.1
Surgery	None	51(5.7%)	39.2	<0.001
	Yes	838(94.3%)	78.2
Cervical lymph node dissection	None	318(35.8%)	79.9	0.053
	Yes	571(64.2%)	73.7
Radiotherapy	None/NA	13(1.5%)	84.6	0.515
	Yes	876(98.5%)	75.8
Chemotherapy	None/NA	590(66.4%)	78.9	<0.001
	Yes	299(33.6%)	44.9
Total		477
